# Supplementary material for: The Impact of Treatment for Smoking on Breast Cancer Patients’ Survival
Source: Cancers (Basel). 2022 Mar 12;14(6):1464. doi: 10.3390/cancers14061464 (PMC8946483; doi:10.3390/cancers14061464)
Supplement: Supplementary file 1 [file cancers-14-01464-s001.zip]

Archive with 1 entries (1 files):
- cancers-1604789-supplementary.pdf
